# Supplementary material for: 4-Bromo-1-nitro­benzene
Source: Acta Crystallogr Sect E Struct Rep Online. 2011 Feb 2;67(Pt 3):o548. doi: 10.1107/S1600536811003394 (PMC3052147; doi:10.1107/S1600536811003394)
Supplement: Supplementary file 1 [file e-67-0o548-sup1.cif]

##############################################################################
###                                                                        ###
###        Electronic paper (Acta Crystallographica Section E)             ###
###                                                                        ###
##############################################################################
#                                                                            #
# This CIF contains the data in a paper accepted for publication in Acta     #
# Crystallographica Section E. It conforms to the requirements of Notes      #
# for Authors for Section E, and has been peer reviewed under the auspices   #
# of the IUCr Commission on Journals.                                        #
#                                                                            #
# Full details of the Crystallographic Information File format               #
# are given in the paper "The Crystallographic Information File (CIF):       #
# a New Standard Archive File for Crystallography" by S. R. Hall, F. H.      #
# Allen and I. D. Brown [Acta Cryst. (1991), A47, 655-685].                  #
#                                                                            #
# The current version of the core CIF dictionary is obtainable from          #
# ftp://ftp.iucr.org/pub/cif_core.dic. The current version number is 2.4.    #
#                                                                            #
# Software is freely available for graphical display of the structure(s) in  #
# this CIF.  For information consult the CIF home page http://www.iucr.org/  #
# cif/home.html                                                              #
#                                                                            #
# This file may be used for bona fide research purposes within the           #
# scientific community so long as proper attribution is given to the journal # 
# article from which it was obtained.                                        #
#                                                                            #
##############################################################################
                                             
data_global
_audit_creation_method     SHELXL-97
_journal_date_recd_electronic     2011-01-22
_journal_date_accepted     2011-01-25
_journal_name_full     'Acta Crystallographica, Section E'
_journal_year     2011
_journal_volume     67
_journal_issue      3
_journal_page_first     o548
_journal_page_last     o548
_journal_paper_category     QO
_journal_coeditor_code     XU5150
_publ_contact_author
;
     Dr. Seik Weng Ng
     Department of Chemistry
     University of Malaya
     50603 Kuala Lumpur
     Malaysia
;
_publ_contact_author_email     seikweng@um.edu.my
_publ_contact_author_fax     '03 7967 4193'
_publ_contact_author_phone     '03 7967 6778'
_publ_section_title
;
4-Bromo-1-nitrobenzene
;
loop_
    _publ_author_name
    _publ_author_address
    'Ali, Qamar'
;
     H.E.J. Research Institute of Chemistry
     International Center for Chemical and Biological Sciences
     University of Karachi
     Karachi 7527
     Pakistan
;
    'Raza Shah, M.'
;
     H.E.J. Research Institute of Chemistry
     International Center for Chemical and Biological Sciences
     University of Karachi
     Karachi 7527
     Pakistan
;
    'Ng, Seik Weng'
;
     Department of Chemistry
     University of Malaya
     50603 Kuala Lumpur
     Malaysia
;
data_I
_audit_creation_method     SHELXL-97
_chemical_name_systematic
;
4-Bromo-1-nitrobenzene
;
_chemical_name_common     ?
_chemical_formula_moiety     'C6 H4 Br N O2'
_chemical_formula_sum     'C6 H4 Br N O2'
_chemical_formula_iupac     'C6 H4 Br N O2'
_chemical_formula_weight     202.01
_chemical_melting_point     ?
_symmetry_cell_setting     triclinic
_symmetry_space_group_name_H-M     'P -1'
_symmetry_space_group_name_Hall     '-P 1'
loop_
    _symmetry_equiv_pos_as_xyz
    'x, y, z'
    '-x, -y, -z'
_cell_length_a     6.3676(6)
_cell_length_b     7.3635(7)
_cell_length_c     7.6798(7)
_cell_angle_alpha     65.554(9)
_cell_angle_beta     87.705(8)
_cell_angle_gamma     88.884(8)
_cell_volume     327.54(5)
_cell_formula_units_Z     2
_cell_measurement_reflns_used     1590
_cell_measurement_theta_min     2.9095
_cell_measurement_theta_max     28.3092
_cell_measurement_temperature     100(2)
_exptl_crystal_description     Block
_exptl_crystal_colour     Colorless
_exptl_crystal_size_max     0.20
_exptl_crystal_size_mid     0.10
_exptl_crystal_size_min     0.05
_exptl_crystal_density_diffrn     2.048
_exptl_crystal_density_meas     ?
_exptl_crystal_density_method     'not measured'
_exptl_crystal_F_000     196
_exptl_absorpt_coefficient_mu     6.201
_exptl_absorpt_correction_type     multi-scan
_exptl_absorpt_process_details     '(CrysAlis PRO; Agilent, 2010)'
_exptl_absorpt_correction_T_min     0.41377
_exptl_absorpt_correction_T_max     1.00000
_diffrn_ambient_temperature     100(2)
_diffrn_radiation_type     MoK\a
_diffrn_radiation_wavelength     0.71073
_diffrn_radiation_source     'SuperNova (Mo) X-ray Source'
_diffrn_radiation_monochromator     Mirror
_diffrn_measurement_device_type
                  'Agilent SuperNova Dual diffractometer with an Atlas detector'
_diffrn_measurement_method     \w
_diffrn_detector_area_resol_mean     10.4041
_diffrn_reflns_number     2142
_diffrn_reflns_av_R_equivalents     0.0522
_diffrn_reflns_av_sigmaI/netI     0.0583
_diffrn_reflns_theta_min     2.92
_diffrn_reflns_theta_max     27.49
_diffrn_reflns_theta_full     27.49
_diffrn_measured_fraction_theta_max     0.958
_diffrn_measured_fraction_theta_full     0.958
_diffrn_reflns_limit_h_min     -8
_diffrn_reflns_limit_h_max     8
_diffrn_reflns_limit_k_min     -9
_diffrn_reflns_limit_k_max     9
_diffrn_reflns_limit_l_min     -9
_diffrn_reflns_limit_l_max     9
_diffrn_standards_number     0
_diffrn_standards_interval_count     0
_diffrn_standards_interval_time     0
_diffrn_standards_decay_%     0
_reflns_number_total     1443
_reflns_number_gt     1365
_reflns_threshold_expression     I>2\s(I)
_refine_ls_structure_factor_coef     Fsqd
_refine_ls_matrix_type     full
_refine_ls_R_factor_all     0.0477
_refine_ls_R_factor_gt     0.0454
_refine_ls_wR_factor_gt     0.1160
_refine_ls_wR_factor_ref     0.1186
_refine_ls_goodness_of_fit_ref     1.066
_refine_ls_restrained_S_all     1.066
_refine_ls_number_reflns     1443
_refine_ls_number_parameters     92
_refine_ls_number_restraints     0
_refine_ls_hydrogen_treatment     constr
_refine_ls_weighting_scheme     calc
_refine_ls_weighting_details
         'calc w=1/[\s^2^(Fo^2^)+(0.0671P)^2^+0.4717P] where P=(Fo^2^+2Fc^2^)/3'
_atom_sites_solution_hydrogens     geom
_atom_sites_solution_primary     direct
_atom_sites_solution_secondary     difmap
_refine_ls_shift/su_max     0.001
_refine_ls_shift/su_mean     0.001
_refine_diff_density_max     0.905
_refine_diff_density_min     -1.581
_refine_ls_extinction_method     none
_refine_ls_extinction_coef     ?
loop_
    _atom_type_symbol
    _atom_type_description
    _atom_type_scat_dispersion_real
    _atom_type_scat_dispersion_imag
    _atom_type_scat_source
    'C' 'C' 0.0033 0.0016
                         'International Tables Vol C Tables 4.2.6.8 and 6.1.1.4'
    'H' 'H' 0.0000 0.0000
                         'International Tables Vol C Tables 4.2.6.8 and 6.1.1.4'
    'N' 'N' 0.0061 0.0033
                         'International Tables Vol C Tables 4.2.6.8 and 6.1.1.4'
    'O' 'O' 0.0106 0.0060
                         'International Tables Vol C Tables 4.2.6.8 and 6.1.1.4'
    'Br' 'Br' -0.2901 2.4595
                         'International Tables Vol C Tables 4.2.6.8 and 6.1.1.4'
_computing_data_collection     'CrysAlis PRO (Agilent, 2010)'
_computing_cell_refinement     'CrysAlis PRO (Agilent, 2010)'
_computing_data_reduction     'CrysAlis PRO (Agilent, 2010)'
_computing_structure_solution     'SHELXS97 (Sheldrick, 2008)'
_computing_structure_refinement     'SHELXL97 (Sheldrick, 2008)'
_computing_molecular_graphics     'X-SEED (Barbour, 2001)'
_computing_publication_material     'publCIF (Westrip, 2010)'
loop_
    _atom_site_type_symbol
    _atom_site_label
    _atom_site_fract_x
    _atom_site_fract_y
    _atom_site_fract_z
    _atom_site_U_iso_or_equiv
    _atom_site_adp_type
    _atom_site_calc_flag
    _atom_site_refinement_flags
    _atom_site_occupancy
    _atom_site_disorder_assembly
    _atom_site_disorder_group
    Br Br1 0.83556(7) 0.24763(7) 0.14671(6) 0.01978(19) Uani d . 1 . .
    O O1 0.0573(5) 0.3167(6) 0.7390(5) 0.0238(8) Uani d . 1 . .
    O O2 0.3071(6) 0.2117(6) 0.9389(5) 0.0245(8) Uani d . 1 . .
    N N1 0.2383(6) 0.2623(6) 0.7787(5) 0.0151(7) Uani d . 1 . .
    C C6 0.7151(7) 0.1751(7) 0.5288(7) 0.0173(9) Uani d . 1 . .
    H H6 0.8526 0.1212 0.5575 0.021 Uiso calc R 1 . .
    C C5 0.5810(7) 0.1811(7) 0.6722(6) 0.0146(9) Uani d . 1 . .
    H H5 0.6251 0.1326 0.8004 0.018 Uiso calc R 1 . .
    C C2 0.4465(7) 0.3256(7) 0.2969(7) 0.0173(9) Uani d . 1 . .
    H H2 0.4024 0.3750 0.1687 0.021 Uiso calc R 1 . .
    C C3 0.3121(7) 0.3291(7) 0.4408(6) 0.0159(9) Uani d . 1 . .
    H H3 0.1731 0.3792 0.4130 0.019 Uiso calc R 1 . .
    C C1 0.6478(7) 0.2483(6) 0.3429(6) 0.0157(9) Uani d . 1 . .
    C C4 0.3809(7) 0.2594(6) 0.6254(6) 0.0125(8) Uani d . 1 . .
loop_
    _atom_site_aniso_label
    _atom_site_aniso_U_11
    _atom_site_aniso_U_22
    _atom_site_aniso_U_33
    _atom_site_aniso_U_12
    _atom_site_aniso_U_13
    _atom_site_aniso_U_23
    Br1 0.0204(3) 0.0213(3) 0.0206(3) -0.00244(19) 0.00662(18) -0.0122(2)
    O1 0.0149(16) 0.038(2) 0.0232(18) 0.0024(15) 0.0001(13) -0.0174(16)
    O2 0.0299(19) 0.032(2) 0.0131(16) 0.0028(16) -0.0003(14) -0.0107(15)
    N1 0.0173(18) 0.0152(18) 0.0156(18) -0.0013(14) 0.0010(14) -0.0093(15)
    C6 0.015(2) 0.017(2) 0.021(2) -0.0008(17) 0.0000(17) -0.0089(19)
    C5 0.016(2) 0.015(2) 0.014(2) 0.0014(16) -0.0023(16) -0.0076(17)
    C2 0.020(2) 0.018(2) 0.016(2) -0.0004(18) 0.0001(17) -0.0094(18)
    C3 0.018(2) 0.016(2) 0.015(2) 0.0020(17) -0.0041(17) -0.0072(17)
    C1 0.019(2) 0.014(2) 0.019(2) -0.0005(18) 0.0015(18) -0.0113(19)
    C4 0.0133(19) 0.015(2) 0.012(2) -0.0005(16) 0.0005(15) -0.0090(17)
loop_
    _geom_bond_atom_site_label_1
    _geom_bond_atom_site_label_2
    _geom_bond_site_symmetry_2
    _geom_bond_distance
    _geom_bond_publ_flag
    Br1 C1 . 1.887(4) ?
    O1 N1 . 1.220(5) ?
    O2 N1 . 1.226(5) ?
    N1 C4 . 1.464(5) ?
    C6 C1 . 1.384(6) ?
    C6 C5 . 1.381(6) ?
    C6 H6 . 0.9500 ?
    C5 C4 . 1.387(6) ?
    C5 H5 . 0.9500 ?
    C2 C3 . 1.379(6) ?
    C2 C1 . 1.390(6) ?
    C2 H2 . 0.9500 ?
    C3 C4 . 1.380(6) ?
    C3 H3 . 0.9500 ?
loop_
    _geom_angle_atom_site_label_1
    _geom_angle_atom_site_label_2
    _geom_angle_atom_site_label_3
    _geom_angle_site_symmetry_1
    _geom_angle_site_symmetry_3
    _geom_angle
    _geom_angle_publ_flag
    O1 N1 O2 . . 123.6(4) ?
    O1 N1 C4 . . 117.9(4) ?
    O2 N1 C4 . . 118.4(4) ?
    C1 C6 C5 . . 119.5(4) ?
    C1 C6 H6 . . 120.2 ?
    C5 C6 H6 . . 120.2 ?
    C4 C5 C6 . . 118.7(4) ?
    C4 C5 H5 . . 120.6 ?
    C6 C5 H5 . . 120.6 ?
    C3 C2 C1 . . 118.8(4) ?
    C3 C2 H2 . . 120.6 ?
    C1 C2 H2 . . 120.6 ?
    C4 C3 C2 . . 119.6(4) ?
    C4 C3 H3 . . 120.2 ?
    C2 C3 H3 . . 120.2 ?
    C6 C1 C2 . . 121.5(4) ?
    C6 C1 Br1 . . 119.2(3) ?
    C2 C1 Br1 . . 119.3(3) ?
    C3 C4 C5 . . 121.8(4) ?
    C3 C4 N1 . . 119.7(4) ?
    C5 C4 N1 . . 118.4(4) ?
loop_
    _geom_torsion_atom_site_label_1
    _geom_torsion_atom_site_label_2
    _geom_torsion_atom_site_label_3
    _geom_torsion_atom_site_label_4
    _geom_torsion_site_symmetry_1
    _geom_torsion_site_symmetry_2
    _geom_torsion_site_symmetry_3
    _geom_torsion_site_symmetry_4
    _geom_torsion
    _geom_torsion_publ_flag
    C1 C6 C5 C4 . . . . 0.5(7) ?
    C1 C2 C3 C4 . . . . 1.1(7) ?
    C5 C6 C1 C2 . . . . -0.9(7) ?
    C5 C6 C1 Br1 . . . . 177.9(3) ?
    C3 C2 C1 C6 . . . . 0.1(7) ?
    C3 C2 C1 Br1 . . . . -178.7(3) ?
    C2 C3 C4 C5 . . . . -1.5(7) ?
    C2 C3 C4 N1 . . . . -179.8(4) ?
    C6 C5 C4 C3 . . . . 0.7(7) ?
    C6 C5 C4 N1 . . . . 179.0(4) ?
    O1 N1 C4 C3 . . . . 4.1(6) ?
    O2 N1 C4 C3 . . . . -175.3(4) ?
    O1 N1 C4 C5 . . . . -174.3(4) ?
    O2 N1 C4 C5 . . . . 6.3(6) ?
loop_
    _geom_hbond_atom_site_label_D
    _geom_hbond_atom_site_label_H
    _geom_hbond_atom_site_label_A
    _geom_hbond_site_symmetry_A
    _geom_hbond_distance_DH
    _geom_hbond_distance_HA
    _geom_hbond_distance_DA
    _geom_hbond_angle_DHA
    C3 H3 O1 2_566 0.95 2.52 3.359(6) 147
    C5 H5 O2 2_657 0.95 2.54 3.276(6) 135
