# Supplementary material for: 4-Bromo-1-nitro­benzene
Source: Acta Crystallogr Sect E Struct Rep Online. 2011 Feb 2;67(Pt 3):o548. doi: 10.1107/S1600536811003394 (PMC3052147; doi:10.1107/S1600536811003394)
Supplement: Supplementary file 2 [file e-67-0o548-Isup2.hkl]

# 
# h,k,l, Fc-squared, Fo-squared, sigma(Fo-squared) and status flag 
# 
data_I
_shelx_title '  P-1  Hole 0.82 A from Br1, BASF 26.1(6)' 
_shelx_refln_list_code          4 
_shelx_F_calc_maximum      110.42 
_exptl_crystal_F_000       196.00 
_reflns_d_resolution_high  0.7699 
 
loop_ 
 _symmetry_equiv_pos_as_xyz 
 'x, y, z' 
 '-x, -y, -z' 
 
_cell_length_a     6.3676 
_cell_length_b     7.3635 
_cell_length_c     7.6798 
_cell_angle_alpha  65.554 
_cell_angle_beta   87.705 
_cell_angle_gamma  88.884 
 
_shelx_F_squared_multiplier     1.000 
 
loop_ 
 _refln_index_h 
 _refln_index_k 
 _refln_index_l 
 _refln_F_squared_calc 
 _refln_F_squared_meas 
 _refln_F_squared_sigma 
 _refln_observed_status 
   1   0   0        8.00        7.47      1.35 o 
   2   0   0     1287.99     1193.14     25.37 o 
   3   0   0      405.77      342.35      9.52 o 
   4   0   0      367.20      365.34     11.57 o 
   5   0   0       93.23       90.50      6.34 o 
   6   0   0      355.27      366.17     14.17 o 
   7   0   0      128.08      137.52     10.08 o 
   8   0   0       81.02       74.68      9.55 o 
  -8   1   0      158.32      141.63     16.07 o 
  -7   1   0       98.42       96.87      8.40 o 
  -6   1   0      127.59      196.02      8.94 o 
  -5   1   0      953.10      957.63     17.68 o 
  -4   1   0     1129.57     1102.72     19.48 o 
  -3   1   0        3.34        3.25      1.22 o 
  -2   1   0     2163.05     2022.81     24.82 o 
  -1   1   0      753.20      696.16     12.98 o 
   0   1   0       10.52       11.14      1.00 o 
   1   1   0      443.37      391.23      9.47 o 
   2   1   0     1229.30     1254.72     12.14 o 
   3   1   0        3.16        2.60      0.79 o 
   4   1   0     1418.31     1597.27     21.79 o 
   5   1   0      963.84      989.58     19.38 o 
   6   1   0       10.90        8.19      2.96 o 
   7   1   0      211.25      208.14     18.00 o 
   8   1   0      227.94      183.57     13.82 o 
  -7   2   0      114.74      115.53     10.25 o 
  -6   2   0      282.69      291.58     11.49 o 
  -5   2   0      239.25      217.74     10.64 o 
  -4   2   0      297.94      265.35     10.31 o 
  -3   2   0      184.21      130.26      8.38 o 
  -2   2   0     1305.73     1285.37     49.76 o 
  -1   2   0      818.02      792.57     27.12 o 
   0   2   0    11300.19    11292.39    129.94 o 
   1   2   0      103.00      112.96      6.43 o 
   2   2   0      680.12      641.09     17.68 o 
   3   2   0      981.41      992.22     27.00 o 
   4   2   0      313.68      335.47     18.27 o 
   5   2   0       31.20       30.60      6.40 o 
   6   2   0      421.58      444.08     25.35 o 
   7   2   0       54.58       57.15      9.45 o 
   8   2   0       71.87       58.45     10.67 o 
  -7   3   0       85.01       83.36     12.58 o 
  -6   3   0        9.69       13.71      2.98 o 
  -5   3   0      608.37      612.16     19.35 o 
  -4   3   0      545.96      528.99     16.09 o 
  -3   3   0       22.81       27.42      4.44 o 
  -2   3   0     1778.66     1870.37     35.45 o 
  -1   3   0      873.84      899.20     37.59 o 
   0   3   0        7.09        6.57      1.24 o 
   1   3   0      358.03      389.16     64.07 o 
   2   3   0      877.00      810.80     42.64 o 
   3   3   0       50.59       21.48      4.48 o 
   4   3   0      740.66      811.37     30.15 o 
   5   3   0      649.09      660.77     30.41 o 
   6   3   0        4.75        7.89      3.96 o 
   7   3   0      374.04      327.67     24.74 o 
  -7   4   0       29.85       34.58      8.56 o 
  -6   4   0      244.30      242.59     21.40 o 
  -5   4   0      276.75      246.51     13.09 o 
  -4   4   0      419.91      442.74     16.37 o 
  -3   4   0      278.49      273.72     16.63 o 
  -2   4   0      523.08      552.30     21.81 o 
  -1   4   0      619.70      652.58     32.94 o 
   0   4   0     1903.48     2074.56     56.03 o 
   1   4   0       11.68       11.08      2.26 o 
   2   4   0      392.01      543.93    182.74 o 
   3   4   0      972.94      882.10     28.89 o 
   4   4   0      212.09      225.50     17.22 o 
   5   4   0       46.65       37.32      7.75 o 
   6   4   0      368.16      394.91     27.66 o 
   7   4   0       10.74       36.26     10.61 o 
  -6   5   0       11.58       11.90      5.17 o 
  -5   5   0      288.33      319.76     24.36 o 
  -4   5   0      171.31      155.67     10.26 o 
  -3   5   0       26.83       26.86      4.02 o 
  -2   5   0      849.48      941.14     48.13 o 
  -1   5   0      552.90      611.24     20.64 o 
   0   5   0        6.33        7.88      2.26 o 
   1   5   0      499.64      495.85    147.64 o 
   2   5   0      397.67      545.22    187.91 o 
   3   5   0       23.12       21.43      4.76 o 
   4   5   0      308.96      324.26     21.20 o 
   5   5   0      385.48      426.37     27.85 o 
   6   5   0        0.44       -1.93      1.93 o 
  -5   6   0      134.76      131.50     16.83 o 
  -4   6   0      210.70      206.04     19.53 o 
  -3   6   0      278.05      275.60     13.78 o 
  -2   6   0      151.86      161.07     14.45 o 
  -1   6   0      233.98      269.71     12.67 o 
   0   6   0      424.56      555.21     86.75 o 
   1   6   0       86.46      114.58     37.89 o 
   2   6   0      255.63      252.84     16.94 o 
   3   6   0      529.81      484.26     25.07 o 
   4   6   0      158.01      117.36     13.77 o 
   5   6   0       91.48      112.65     15.30 o 
  -4   7   0       45.58       40.70      9.11 o 
  -3   7   0       11.00       11.82      4.22 o 
  -2   7   0      290.48      389.98     25.38 o 
  -1   7   0      244.40      297.33     15.88 o 
   0   7   0        6.91       45.37      6.58 o 
   1   7   0      219.37      216.44     17.12 o 
   2   7   0      239.99      219.34     17.45 o 
   3   7   0        7.54        9.45      4.33 o 
   4   7   0      121.28      120.67     14.75 o 
  -3   8   0      145.61      153.73     17.99 o 
  -2   8   0       24.32       25.96      5.02 o 
  -1   8   0       49.23       46.09      6.68 o 
   0   8   0      171.56      194.69     18.49 o 
   1   8   0       73.25       69.40     11.03 o 
   2   8   0      188.85      130.75     14.58 o 
  -1  -8   1      119.63       89.90     12.56 o 
   0  -8   1       25.22       19.90      5.78 o 
   1  -8   1      363.15      342.48     35.05 o 
   2  -8   1        1.55        1.01      1.32 o 
  -3  -7   1       87.45       86.68     12.32 o 
  -2  -7   1        1.54        0.98      1.11 o 
  -1  -7   1      297.47      285.82     20.44 o 
   0  -7   1      243.36      261.02     14.43 o 
   1  -7   1        0.44       -0.63      0.63 o 
   2  -7   1      131.22      142.80     16.41 o 
   3  -7   1       92.08       98.56     13.67 o 
  -5  -6   1      121.95      146.69     18.29 o 
  -4  -6   1      236.12      263.79     22.35 o 
  -3  -6   1      172.87      132.38     13.94 o 
  -2  -6   1      349.64      301.44     19.46 o 
  -1  -6   1      260.90      319.10     75.71 o 
   0  -6   1      202.77      239.59     17.46 o 
   1  -6   1      426.36      490.51     62.47 o 
   2  -6   1       12.05       10.80      3.03 o 
   3  -6   1       47.15       45.88      5.96 o 
   4  -6   1      283.76      258.98     39.20 o 
   5  -6   1       97.41       93.06     14.09 o 
  -6  -5   1      350.23      378.33     30.95 o 
  -5  -5   1        2.06        9.38      4.33 o 
  -4  -5   1      570.38      609.43     32.19 o 
  -3  -5   1      138.67      124.17     12.61 o 
  -2  -5   1       35.09       52.24     18.09 o 
  -1  -5   1      609.36      596.26     24.31 o 
   0  -5   1      751.86      583.32     28.66 o 
   1  -5   1       57.28       14.73      5.12 o 
   2  -5   1      448.75      551.08     61.68 o 
   3  -5   1      299.73      307.31     21.57 o 
   4  -5   1        2.24       -1.23      2.57 o 
   5  -5   1       57.17       66.43     11.32 o 
   6  -5   1      109.35      118.89     16.32 o 
  -6  -4   1       47.76       25.64      8.70 o 
  -5  -4   1      489.31      439.46     29.32 o 
  -4  -4   1      291.52      323.19     22.18 o 
  -3  -4   1      354.35      362.45     20.55 o 
  -2  -4   1     1186.16     1093.91     30.69 o 
  -1  -4   1      499.05      519.09     20.07 o 
   0  -4   1      518.66      551.10     36.77 o 
   1  -4   1      486.05      522.00     37.08 o 
   2  -4   1       99.60       99.80      6.88 o 
   3  -4   1      169.96      154.90     13.76 o 
   4  -4   1      564.34      573.58     27.63 o 
   5  -4   1      444.00      510.40     27.87 o 
   6  -4   1      163.52      149.48     17.25 o 
   7  -4   1      236.51      265.94     25.52 o 
  -7  -3   1      115.19       91.58     13.87 o 
  -6  -3   1      765.59      755.56     38.08 o 
  -5  -3   1       20.64       20.14      5.60 o 
  -4  -3   1      933.44     1047.19     37.95 o 
  -3  -3   1      222.15      222.44     15.18 o 
  -2  -3   1      197.67      157.51      6.59 o 
  -1  -3   1      996.92      981.56    120.95 o 
   0  -3   1      665.43      651.02     45.82 o 
   1  -3   1        1.95        3.03      1.07 o 
   2  -3   1     1197.04     1177.55     32.69 o 
   3  -3   1      864.42      866.31     28.41 o 
   4  -3   1        4.71        4.29      2.34 o 
   5  -3   1      134.21      145.70     13.66 o 
   6  -3   1      238.37      219.17     13.48 o 
   7  -3   1        7.60       11.30      5.26 o 
  -7  -2   1        5.26        6.84      3.69 o 
  -6  -2   1       23.80       22.41      5.74 o 
  -5  -2   1      646.63      680.72     31.48 o 
  -4  -2   1      126.53      131.91     12.59 o 
  -3  -2   1      675.03      772.34     27.36 o 
  -2  -2   1     2589.73     2572.49     25.31 o 
  -1  -2   1      675.32      678.54     47.71 o 
   0  -2   1      626.50      619.01     34.57 o 
   1  -2   1     1104.16     1066.55     14.96 o 
   2  -2   1      420.96      397.70      9.52 o 
   3  -2   1      575.53      570.62     19.87 o 
   4  -2   1      567.67      548.42     21.85 o 
   5  -2   1      182.56      156.95     13.17 o 
   6  -2   1      406.97      391.17     13.40 o 
   7  -2   1      252.38      264.30     14.99 o 
  -8  -1   1        2.47        1.63      1.17 o 
  -7  -1   1      282.60      289.69     22.90 o 
  -6  -1   1      896.09      899.98     37.47 o 
  -5  -1   1       63.42       65.49      6.77 o 
  -4  -1   1     1365.37     1507.87     32.66 o 
  -3  -1   1      656.56      710.92     12.86 o 
  -2  -1   1      237.14      244.65      5.80 o 
  -1  -1   1      631.65      631.76     11.02 o 
   0  -1   1      520.27      504.12     10.76 o 
   1  -1   1       21.39       21.39      1.17 o 
   2  -1   1     2032.75     1747.76     27.29 o 
   3  -1   1     1742.71     1672.79     31.09 o 
   4  -1   1        0.43        1.49      1.44 o 
   5  -1   1      359.84      364.86     13.36 o 
   6  -1   1      416.36      421.23     13.02 o 
   7  -1   1       48.96       74.47      7.59 o 
   8  -1   1      142.35      142.80     15.99 o 
  -8   0   1      139.97      109.37     14.74 o 
  -7   0   1       24.75       20.21      6.47 o 
  -6   0   1       60.03       55.75      9.07 o 
  -5   0   1      701.99      714.84     21.19 o 
  -4   0   1       10.94       11.95      2.03 o 
  -3   0   1      650.41      682.99     13.83 o 
  -2   0   1     2990.42     3093.64    245.08 o 
  -1   0   1      592.25      588.22      6.06 o 
   0   0   1       86.65       91.16      5.01 o 
   1   0   1     8568.00     8733.93     46.09 o 
   2   0   1      724.01      719.94     14.66 o 
   3   0   1      920.51      937.97     15.75 o 
   4   0   1      274.55      242.18      9.34 o 
   5   0   1      166.91      160.74      8.48 o 
   6   0   1      429.22      411.66     12.26 o 
   7   0   1      200.60      196.42     11.64 o 
   8   0   1       23.50       19.03      5.94 o 
  -8   1   1        3.00        0.37      2.65 o 
  -7   1   1      396.28      378.47     16.72 o 
  -6   1   1      505.31      497.20     13.81 o 
  -5   1   1      430.31      612.77     21.68 o 
  -4   1   1     1691.32     1765.98     36.91 o 
  -3   1   1     1066.17     1134.55     26.17 o 
  -2   1   1      177.80      167.38      8.57 o 
  -1   1   1      678.57      655.71     14.07 o 
   0   1   1      331.56      319.88      5.34 o 
   1   1   1        4.66        5.12      0.53 o 
   2   1   1     1628.79     1560.21     42.00 o 
   3   1   1     1788.34     1845.06     30.76 o 
   4   1   1       38.42       40.19      5.30 o 
   5   1   1      694.20      738.14     25.87 o 
   6   1   1      513.26      500.91     23.53 o 
   7   1   1        0.36        1.59      2.32 o 
   8   1   1       89.93       80.76     12.35 o 
  -8   2   1      158.55      148.73     17.01 o 
  -7   2   1       80.79       80.77      7.98 o 
  -6   2   1      173.74      188.70      8.95 o 
  -5   2   1      504.02      529.53     15.94 o 
  -4   2   1       11.87       12.81      2.20 o 
  -3   2   1      451.51      469.70     10.99 o 
  -2   2   1     1351.20     1277.37     15.80 o 
  -1   2   1      707.06      749.67     19.37 o 
   0   2   1      188.93      133.15      3.81 o 
   1   2   1    12192.39    11860.12    405.37 o 
   2   2   1       60.57       52.46      4.67 o 
   3   2   1      816.78      801.49     17.75 o 
   4   2   1      203.33      158.94     25.62 o 
   5   2   1      185.35      199.87     14.12 o 
   6   2   1      222.89      220.51     16.46 o 
   7   2   1      167.30      161.83     15.26 o 
   8   2   1       45.21       39.67      6.03 o 
  -7   3   1      359.87      341.97     27.22 o 
  -6   3   1      155.29      165.06     15.94 o 
  -5   3   1       71.58       69.94      6.11 o 
  -4   3   1     1344.98     1399.70     37.54 o 
  -3   3   1      901.02      896.84     17.64 o 
  -2   3   1      120.29      103.89      7.29 o 
  -1   3   1      965.94      981.02     13.38 o 
   0   3   1      298.87      293.08     20.49 o 
   1   3   1        9.75        9.69      1.50 o 
   2   3   1      798.46      772.49     71.39 o 
   3   3   1     1456.51     1428.88     31.50 o 
   4   3   1       53.35       56.92      7.33 o 
   5   3   1      679.29      708.73     28.82 o 
   6   3   1      418.73      457.62     25.26 o 
   7   3   1        0.04       -1.87      1.87 o 
  -7   4   1       35.72       27.05      7.29 o 
  -6   4   1      217.49      214.31     19.58 o 
  -5   4   1      281.77      278.34     20.58 o 
  -4   4   1       59.61       59.02      5.72 o 
  -3   4   1      464.62      505.11     14.64 o 
  -2   4   1      391.53      399.02     12.17 o 
  -1   4   1      509.67      564.36     11.35 o 
   0   4   1      600.69      680.96     63.29 o 
   1   4   1     5857.59     7253.65   1222.46 o 
   2   4   1       64.63       94.60     16.22 o 
   3   4   1      411.66      374.78     17.23 o 
   4   4   1      292.89      266.94     16.72 o 
   5   4   1      148.07      161.34     14.74 o 
   6   4   1       77.76       81.35     11.46 o 
   7   4   1      164.72      185.07     18.77 o 
  -6   5   1       54.44       53.07     10.47 o 
  -5   5   1       29.17       27.13      6.83 o 
  -4   5   1      706.74      727.93     33.35 o 
  -3   5   1      413.72      409.13     14.19 o 
  -2   5   1       97.26      100.64      8.55 o 
  -1   5   1      857.60      992.70     59.72 o 
   0   5   1      304.57      351.33     68.55 o 
   1   5   1        5.70        9.48      2.23 o 
   2   5   1      557.62      524.32     80.58 o 
   3   5   1      391.66      360.73     18.77 o 
   4   5   1       15.55       16.70      3.93 o 
   5   5   1      423.87      468.27     26.59 o 
   6   5   1      239.88      225.04     20.36 o 
  -5   6   1      200.76      190.03     19.87 o 
  -4   6   1      101.22      115.06     14.58 o 
  -3   6   1      206.00      203.92     18.37 o 
  -2   6   1      188.35      211.01      9.15 o 
  -1   6   1      294.25      333.47     16.64 o 
   0   6   1      521.66      692.35    146.53 o 
   1   6   1     1568.36     2096.20    658.52 o 
   2   6   1       55.61       56.06      7.71 o 
   3   6   1      164.98      147.75     12.99 o 
   4   6   1      288.67      269.17     19.41 o 
   5   6   1       80.08       79.51     11.87 o 
   6   6   1       36.65       33.43      8.60 o 
  -4   7   1      291.46      289.23     24.67 o 
  -3   7   1      126.00      124.84     15.64 o 
  -2   7   1       60.92       76.08      7.89 o 
  -1   7   1      591.02      622.87     61.40 o 
   0   7   1      225.97      305.78     69.57 o 
   1   7   1        1.11        1.23      1.45 o 
   2   7   1      237.41      207.44     16.34 o 
   3   7   1      170.95      145.24     14.05 o 
   4   7   1        0.79       -1.15      1.91 o 
  -3   8   1      151.21      158.94     18.72 o 
  -2   8   1      113.56      126.61     16.65 o 
  -1   8   1      110.45      134.19     11.69 o 
   0   8   1      265.70      339.26     48.91 o 
   1   8   1      322.36      347.33     23.56 o 
   2   8   1        3.80        3.94      1.39 o 
   3   8   1      134.62       86.60     11.89 o 
  -3  -7   2      206.86      180.08     18.57 o 
  -2  -7   2      110.03       93.85     12.51 o 
  -1  -7   2        1.33        3.83      2.63 o 
   0  -7   2      221.56      215.45     18.17 o 
   1  -7   2      140.80      146.21     11.61 o 
   2  -7   2       17.04       19.39      6.96 o 
   3  -7   2       50.37       41.81      6.19 o 
  -4  -6   2      167.11      208.38     21.16 o 
  -3  -6   2      144.80      150.22     16.55 o 
  -2  -6   2      196.00      164.49     15.23 o 
  -1  -6   2      121.78      122.71     12.65 o 
   0  -6   2       61.91       61.16      8.45 o 
   1  -6   2       23.28       25.46      4.29 o 
   2  -6   2      831.61     1027.99    107.48 o 
   3  -6   2        0.89       -0.13      2.06 o 
   4  -6   2      102.05       79.36     12.75 o 
  -5  -5   2      112.66      106.34     15.96 o 
  -4  -5   2       22.94       17.58      5.87 o 
  -3  -5   2      513.20      522.74     28.03 o 
  -2  -5   2      181.37      174.55     14.51 o 
  -1  -5   2       10.85        7.38      2.76 o 
   0  -5   2      680.89      736.56     48.34 o 
   1  -5   2      375.45      524.46     59.89 o 
   2  -5   2       22.51       54.23     20.41 o 
   3  -5   2      154.71      164.42     17.39 o 
   4  -5   2       81.35       78.13     12.23 o 
   5  -5   2        0.05        4.25      2.70 o 
  -6  -4   2        4.83       -2.54      3.18 o 
  -5  -4   2      216.28      208.21     21.10 o 
  -4  -4   2      475.90      380.31     26.24 o 
  -3  -4   2      319.47      343.54     21.72 o 
  -2  -4   2      365.67      383.02     19.93 o 
  -1  -4   2      412.57      362.69     13.26 o 
   0  -4   2      237.19      257.67     11.17 o 
   1  -4   2      243.28      281.65     16.80 o 
   2  -4   2     1012.78     1332.18    171.51 o 
   3  -4   2        2.66        4.03      2.88 o 
   4  -4   2      140.50      141.08     14.63 o 
   5  -4   2      312.56      348.06     24.58 o 
   6  -4   2      206.98      211.79     20.82 o 
  -6  -3   2      223.64      222.05     21.59 o 
  -5  -3   2      374.15      384.64     26.84 o 
  -4  -3   2       48.75       49.86      8.70 o 
  -3  -3   2      997.78     1042.05     35.90 o 
  -2  -3   2      149.92      139.40     11.19 o 
  -1  -3   2       93.16       83.83      5.74 o 
   0  -3   2     1801.74     1883.29     27.06 o 
   1  -3   2      818.38      932.36     50.29 o 
   2  -3   2       34.77       39.93     10.86 o 
   3  -3   2      478.05      455.42     22.31 o 
   4  -3   2      194.72      182.44     14.97 o 
   5  -3   2        0.39       -1.73      2.83 o 
   6  -3   2       85.32       80.94     11.70 o 
   7  -3   2       95.21       97.81     16.84 o 
  -7  -2   2      258.99      249.61     23.00 o 
  -6  -2   2      152.26       83.10     13.13 o 
  -5  -2   2      146.91      143.23     15.43 o 
  -4  -2   2      606.08      573.67     28.40 o 
  -3  -2   2      727.68      828.83     60.13 o 
  -2  -2   2     1046.12     1091.95     19.26 o 
  -1  -2   2     1566.66     1432.14     28.69 o 
   0  -2   2      607.39      667.89     13.53 o 
   1  -2   2      838.65      898.41     32.91 o 
   2  -2   2      762.11      687.06     12.51 o 
   3  -2   2        5.33        9.06      1.81 o 
   4  -2   2      243.50      231.10     15.42 o 
   5  -2   2      656.92      644.14     18.77 o 
   6  -2   2       81.59       80.06     11.21 o 
   7  -2   2      105.13       96.21     13.19 o 
  -7  -1   2       39.57       26.57      6.99 o 
  -6  -1   2      306.43      314.76     23.27 o 
  -5  -1   2      974.81      982.40     38.90 o 
  -4  -1   2      133.64      135.35      7.30 o 
  -3  -1   2     1942.69     1645.42     63.46 o 
  -2  -1   2       65.40       55.10      5.12 o 
  -1  -1   2      283.72      283.52      6.12 o 
   0  -1   2     1867.28     1768.58     26.71 o 
   1  -1   2     1147.99     1146.42     32.78 o 
   2  -1   2       95.26       87.65      7.68 o 
   3  -1   2     1233.09     1040.99     26.00 o 
   4  -1   2      464.93      434.47     12.49 o 
   5  -1   2        1.65        1.65      0.80 o 
   6  -1   2      108.22      133.37     13.35 o 
   7  -1   2      163.23      156.87     15.94 o 
  -7   0   2      231.96      237.42     21.53 o 
  -6   0   2      103.36      106.21     13.08 o 
  -5   0   2       49.73       62.26      5.49 o 
  -4   0   2      974.08     1011.11     20.25 o 
  -3   0   2      491.38      512.76     13.19 o 
  -2   0   2     2276.20     2453.77     67.21 o 
  -1   0   2     3752.47     3701.59     18.33 o 
   0   0   2      678.82      682.69     10.03 o 
   1   0   2     1588.28     1322.10     22.17 o 
   2   0   2      715.13      733.15      8.33 o 
   3   0   2      118.73      130.94      5.40 o 
   4   0   2      424.17      443.13     11.96 o 
   5   0   2      718.75      733.87     17.58 o 
   6   0   2       65.31       62.64      5.72 o 
   7   0   2      297.14      260.74     20.17 o 
   8   0   2      176.99      180.72     18.47 o 
  -8   1   2       27.09       33.27      8.95 o 
  -7   1   2       27.57       36.57      8.66 o 
  -6   1   2      462.15      457.69     20.02 o 
  -5   1   2     1324.63     1378.35     27.89 o 
  -4   1   2      618.40      745.61     23.63 o 
  -3   1   2     1706.91     1664.25     31.09 o 
  -2   1   2       84.36       79.18      3.68 o 
  -1   1   2      315.05      302.80      9.22 o 
   0   1   2     1025.96      915.42     14.80 o 
   1   1   2      827.82      852.37     13.50 o 
   2   1   2      171.89      162.22      3.64 o 
   3   1   2     1859.33     1730.04    106.13 o 
   4   1   2      773.08      791.45     16.33 o 
   5   1   2        2.23        3.38      1.22 o 
   6   1   2      187.72      194.82     10.32 o 
   7   1   2      242.49      255.66     20.38 o 
   8   1   2        0.26        2.76      2.55 o 
  -7   2   2      170.35      148.36     13.72 o 
  -6   2   2       12.94        7.98      2.22 o 
  -5   2   2       28.74       32.91      3.75 o 
  -4   2   2      983.36      976.48     17.44 o 
  -3   2   2       44.53       48.41      3.15 o 
  -2   2   2     1698.37     1687.18     12.44 o 
  -1   2   2     3658.01     3401.95     40.32 o 
   0   2   2      416.02      488.03     26.30 o 
   1   2   2      897.35      840.57     11.54 o 
   2   2   2     1177.30     1149.06     39.70 o 
   3   2   2      297.99      290.07      9.23 o 
   4   2   2      555.50      571.91     19.54 o 
   5   2   2      393.46      397.50     18.63 o 
   6   2   2       39.91       39.65      6.67 o 
   7   2   2      364.99      361.89     23.87 o 
   8   2   2      106.29       97.75     13.96 o 
  -7   3   2       14.27       13.19      7.44 o 
  -6   3   2      689.09      770.55     33.42 o 
  -5   3   2      795.79      776.21     31.53 o 
  -4   3   2      343.91      330.26     10.70 o 
  -3   3   2     1605.55     1586.64     19.02 o 
  -2   3   2      307.54      299.08     15.03 o 
  -1   3   2      175.54      187.81      9.47 o 
   0   3   2      461.79      444.62     15.24 o 
   1   3   2      397.94      384.94     25.64 o 
   2   3   2       86.91       86.85      3.63 o 
   3   3   2     1390.66     1268.12     33.12 o 
   4   3   2     1086.42     1147.31     30.80 o 
   5   3   2       40.30       53.77      7.53 o 
   6   3   2      276.96      298.14     19.22 o 
   7   3   2      253.33      241.16     18.74 o 
  -7   4   2      131.56      126.87     15.10 o 
  -6   4   2       14.47       17.95      5.53 o 
  -5   4   2       92.96       97.60     11.65 o 
  -4   4   2      627.06      620.40     27.41 o 
  -3   4   2        0.82        1.59      1.11 o 
  -2   4   2     1252.44     1426.90     79.36 o 
  -1   4   2     2254.97     1711.32     32.12 o 
   0   4   2       62.57       67.10      7.47 o 
   1   4   2      416.07      439.68     52.57 o 
   2   4   2     2376.83     2456.34    210.56 o 
   3   4   2       86.38       84.48      8.74 o 
   4   4   2      486.05      463.69     20.75 o 
   5   4   2      165.92      173.08     14.04 o 
   6   4   2       40.49       46.59      8.21 o 
   7   4   2      224.87      210.53     18.51 o 
  -6   5   2      370.28      376.23     26.49 o 
  -5   5   2      228.65      223.20     19.10 o 
  -4   5   2      217.68      195.44     16.81 o 
  -3   5   2     1083.98     1100.97     19.36 o 
  -2   5   2      313.57      312.11     19.19 o 
  -1   5   2      122.73      124.61      7.70 o 
   0   5   2      422.46      454.68     61.06 o 
   1   5   2      228.03      253.37     40.94 o 
   2   5   2       13.53       16.25      2.86 o 
   3   5   2      892.64      659.55     24.70 o 
   4   5   2      384.94      369.13     20.07 o 
   5   5   2       69.11       63.68      9.48 o 
   6   5   2      256.81      255.19     20.29 o 
   7   5   2      175.60      160.07     17.23 o 
  -6   6   2       22.66       22.98      6.69 o 
  -5   6   2      173.26      167.90     17.82 o 
  -4   6   2      406.02      420.16     26.74 o 
  -3   6   2        3.92       14.47      6.38 o 
  -2   6   2      290.05      296.90     20.81 o 
  -1   6   2      511.99      593.85     60.60 o 
   0   6   2       62.44       75.36     13.01 o 
   1   6   2      327.85      397.34     61.46 o 
   2   6   2     1949.83     2282.23    484.81 o 
   3   6   2       11.99        8.50      2.71 o 
   4   6   2      256.91      220.22     16.57 o 
   5   6   2       93.76       80.88     11.35 o 
   6   6   2       39.12       47.49      9.80 o 
  -5   7   2       45.34       35.70      8.66 o 
  -4   7   2       78.01       73.04     12.19 o 
  -3   7   2      525.24      541.57     32.00 o 
  -2   7   2      153.53      198.23     19.14 o 
  -1   7   2       92.52      111.74      9.47 o 
   0   7   2      424.13      478.08    123.28 o 
   1   7   2      176.98      207.27     65.86 o 
   2   7   2        1.52        2.16      1.86 o 
   3   7   2      343.98      312.21     19.89 o 
   4   7   2      152.30      128.90     13.66 o 
   5   7   2       39.40       31.75      8.02 o 
  -3   8   2       19.00       23.68      6.96 o 
  -2   8   2      141.97      134.94     17.18 o 
  -1   8   2      146.94      191.18     14.37 o 
   0   8   2       71.20       80.49     14.11 o 
   1   8   2      258.16      290.69     21.17 o 
   2   8   2      821.80      724.81     32.34 o 
   3   8   2       75.21       64.90      9.89 o 
  -2   9   2       46.68       48.26     10.90 o 
  -1   9   2       93.08       87.51     11.10 o 
   0   9   2      162.39      211.82     20.29 o 
   1   9   2       60.21       73.51     11.43 o 
  -1  -7   3       82.83       70.37     10.61 o 
   1  -7   3      104.94      101.12     16.44 o 
  -3  -6   3      258.33      235.71     21.22 o 
  -2  -6   3       33.14       29.01      7.23 o 
  -1  -6   3      158.82      135.48     13.51 o 
   0  -6   3      124.68      138.04     28.93 o 
   1  -6   3        3.47        3.29      3.11 o 
   2  -6   3        5.83        9.19      4.35 o 
   3  -6   3      459.72      425.83     32.01 o 
   4  -6   3       26.57       19.92      7.44 o 
  -4  -5   3      103.63      101.58     14.55 o 
  -3  -5   3       94.08       99.07     12.70 o 
  -2  -5   3      427.13      384.60     22.87 o 
  -1  -5   3      225.53      234.08     12.78 o 
   0  -5   3       31.53       29.39      4.36 o 
   1  -5   3      353.78      396.96     16.65 o 
   2  -5   3      104.19      147.80     21.94 o 
   3  -5   3       30.16       26.31      7.15 o 
   4  -5   3       66.07       71.60     12.50 o 
   5  -5   3       49.58       47.26     10.01 o 
  -5  -4   3       25.40       26.16      7.53 o 
  -4  -4   3      335.40      323.26     25.22 o 
  -3  -4   3      585.09      510.91     28.21 o 
  -2  -4   3       11.45       15.83      4.19 o 
  -1  -4   3      338.64      343.69     13.89 o 
   0  -4   3      150.44      152.10      9.04 o 
   1  -4   3       25.46       34.00      4.33 o 
   2  -4   3       37.89       49.44      7.49 o 
   3  -4   3     1325.02     1365.24     46.91 o 
   4  -4   3        0.37       -0.33      1.21 o 
   5  -4   3      227.21      233.96     21.40 o 
   6  -4   3       45.01       41.45      9.92 o 
  -6  -3   3       22.77       24.81      7.61 o 
  -5  -3   3      482.09      495.14     31.44 o 
  -4  -3   3       88.57       90.71     12.31 o 
  -3  -3   3      146.92      154.79     14.40 o 
  -2  -3   3      842.78      878.62     30.38 o 
  -1  -3   3      381.80      377.22     13.29 o 
   0  -3   3       77.18       86.61      6.21 o 
   1  -3   3     1334.87     1450.61     25.11 o 
   2  -3   3      280.51      353.21     65.76 o 
   3  -3   3       50.91       51.43      8.03 o 
   4  -3   3      124.68      109.78     12.34 o 
   5  -3   3       80.04       82.79     11.63 o 
   6  -3   3        3.66        4.18      2.90 o 
  -6  -2   3      325.14      308.79     25.22 o 
  -5  -2   3       25.13       36.84      8.39 o 
  -4  -2   3      525.51      520.08     28.04 o 
  -3  -2   3      711.70      730.63     30.30 o 
  -2  -2   3      167.80      179.25      9.48 o 
  -1  -2   3      633.28      630.37     22.36 o 
   0  -2   3      215.01      191.51      7.98 o 
   1  -2   3      155.33      187.44     11.70 o 
   2  -2   3      222.56      218.98     13.37 o 
   3  -2   3     1890.20     1656.11     40.86 o 
   4  -2   3       43.24       44.10      7.23 o 
   5  -2   3      293.97      294.97     20.44 o 
   6  -2   3      169.33      176.41     17.30 o 
   7  -2   3       21.18       24.05      6.45 o 
  -7  -1   3      211.28      215.22     21.33 o 
  -6  -1   3       75.33       79.67     12.48 o 
  -5  -1   3      605.16      626.17     32.13 o 
  -4  -1   3      186.67      206.02     12.63 o 
  -3  -1   3      190.07      191.92      9.51 o 
  -2  -1   3     1831.59     1458.41     20.46 o 
  -1  -1   3      492.49      551.80     15.19 o 
   0  -1   3      237.21      220.33      6.04 o 
   1  -1   3     2452.07     2565.17    193.30 o 
   2  -1   3      601.71      497.08     19.14 o 
   3  -1   3       85.49       74.38      2.16 o 
   4  -1   3      284.43      280.59      8.26 o 
   5  -1   3      124.53      115.60     12.05 o 
   6  -1   3        2.06        3.83      2.79 o 
   7  -1   3      124.04      109.96     14.13 o 
  -7   0   3      325.35      330.49     26.24 o 
  -6   0   3      324.91      349.74     24.98 o 
  -5   0   3       62.91       73.29      6.55 o 
  -4   0   3      502.85      568.38     16.91 o 
  -3   0   3      983.79     1035.85     21.33 o 
  -2   0   3      773.66      875.65     18.49 o 
  -1   0   3     1596.20     1710.55     26.34 o 
   0   0   3      794.51      768.87     11.66 o 
   1   0   3      503.82      472.82     16.06 o 
   2   0   3      656.46      578.49     19.37 o 
   3   0   3     1848.85     1999.45     44.21 o 
   4   0   3       57.68       62.26      4.00 o 
   5   0   3      306.35      314.81     19.34 o 
   6   0   3      379.20      388.26     23.71 o 
   7   0   3       25.83       22.76      5.84 o 
  -7   1   3      169.88      192.52     19.51 o 
  -6   1   3      133.12      133.32      9.44 o 
  -5   1   3      635.66      650.58     21.49 o 
  -4   1   3      575.84      607.06     17.82 o 
  -3   1   3      420.05      481.08     18.76 o 
  -2   1   3     1505.93     1576.39     23.36 o 
  -1   1   3       50.44       50.04      4.16 o 
   0   1   3      430.37      377.42      7.87 o 
   1   1   3     2866.20     2834.14    110.39 o 
   2   1   3      748.73      724.51     42.26 o 
   3   1   3      182.62      201.50      6.45 o 
   4   1   3      623.82      686.27     34.36 o 
   5   1   3      202.60      206.93      9.37 o 
   6   1   3        0.59       -1.17      1.17 o 
   7   1   3      109.20      128.89     14.89 o 
  -7   2   3      266.16      288.36     23.59 o 
  -6   2   3      264.62      265.50     13.94 o 
  -5   2   3      205.78      198.74     15.06 o 
  -4   2   3      163.92      163.51     12.37 o 
  -3   2   3     1217.78     1141.69     16.78 o 
  -2   2   3      697.19      689.99     10.67 o 
  -1   2   3     3173.15     3380.51    222.85 o 
   0   2   3     1904.36     1783.09     18.69 o 
   1   2   3      804.76     1048.33     53.32 o 
   2   2   3     1057.00     1091.73     11.33 o 
   3   2   3      586.97      574.57     12.76 o 
   4   2   3        0.65        1.48      0.51 o 
   5   2   3      326.62      352.45     15.04 o 
   6   2   3      443.51      466.85     16.98 o 
   7   2   3       13.19        9.93      4.44 o 
  -7   3   3       60.78       49.42      6.65 o 
  -6   3   3      112.95      130.63     16.17 o 
  -5   3   3      841.82      940.93     34.58 o 
  -4   3   3      917.54      859.57     20.37 o 
  -3   3   3      452.60      439.95     20.10 o 
  -2   3   3     1224.83     1184.44     30.28 o 
  -1   3   3       16.65       11.25      2.81 o 
   0   3   3      272.90      269.42      8.79 o 
   1   3   3     1436.57     1447.43     23.03 o 
   2   3   3      481.03      481.11     13.63 o 
   3   3   3      253.79      272.90     12.85 o 
   4   3   3      840.61      848.02     25.05 o 
   5   3   3      258.55      413.80     20.24 o 
   6   3   3        1.79       10.98      4.17 o 
   7   3   3      109.84      108.19     14.62 o 
  -7   4   3      263.13      229.70     20.22 o 
  -6   4   3      148.94      134.21     14.59 o 
  -5   4   3      117.09      108.13     12.38 o 
  -4   4   3       23.66       21.37      5.05 o 
  -3   4   3     1089.47      997.38     32.16 o 
  -2   4   3       87.33       94.46      9.25 o 
  -1   4   3     3049.70     2912.98    164.17 o 
   0   4   3     2238.18     1766.40     52.88 o 
   1   4   3       48.79       48.62      4.18 o 
   2   4   3      763.32      749.60     16.55 o 
   3   4   3      380.72      386.22     41.14 o 
   4   4   3       46.88       56.03      7.06 o 
   5   4   3      334.32      326.85     18.95 o 
   6   4   3      267.69      267.52     18.91 o 
   7   4   3        3.07        4.75      3.34 o 
  -6   5   3       50.67       77.08     15.25 o 
  -5   5   3      537.22      535.01     29.21 o 
  -4   5   3      615.54      598.80     28.46 o 
  -3   5   3      479.20      458.25     23.54 o 
  -2   5   3      884.90      848.35     30.99 o 
  -1   5   3       61.08       58.37      7.19 o 
   0   5   3      120.54      127.64     16.29 o 
   1   5   3      557.05      632.89     60.96 o 
   2   5   3      236.11      278.54     30.79 o 
   3   5   3      161.78      172.62     23.05 o 
   4   5   3      636.45      628.94     25.90 o 
   5   5   3      215.62      215.55     16.47 o 
   6   5   3       16.39       10.23      3.83 o 
   7   5   3      112.68      107.02     13.98 o 
  -6   6   3       71.25       65.25     11.28 o 
  -5   6   3        7.47        9.47      2.97 o 
  -4   6   3       22.27       22.51      6.03 o 
  -3   6   3      803.98      784.11     33.71 o 
  -2   6   3        2.28       -1.31      2.11 o 
  -1   6   3      864.26      964.60     66.98 o 
   0   6   3      825.21      977.46     68.72 o 
   1   6   3        0.08        1.44      1.38 o 
   2   6   3      333.66      386.10     68.98 o 
   3   6   3      511.91      458.76     22.22 o 
   4   6   3       39.45       38.97      6.91 o 
   5   6   3      286.65      257.47     19.12 o 
   6   6   3       94.44       86.29     12.17 o 
  -5   7   3      343.90      333.36     25.76 o 
  -4   7   3      193.41      197.71     19.16 o 
  -3   7   3      308.25      304.18     23.33 o 
  -2   7   3      527.35      546.58     30.70 o 
  -1   7   3       67.72       73.51      7.36 o 
   0   7   3       72.83       90.31     14.41 o 
   1   7   3      385.53      395.08    108.59 o 
   2   7   3      176.56      126.65     13.06 o 
   3   7   3       50.55       45.69      7.47 o 
   4   7   3      341.06      276.77     19.71 o 
   5   7   3      120.09      107.77     13.12 o 
  -3   8   3      277.67      287.97     24.67 o 
  -2   8   3        3.36        9.72      5.10 o 
  -1   8   3      281.21      354.82     37.29 o 
   0   8   3      288.19      375.72     36.35 o 
   1   8   3        0.03       -1.26      1.62 o 
   2   8   3      138.80      140.96     14.28 o 
   3   8   3      541.63      445.11     25.55 o 
   4   8   3        0.39        2.98      1.96 o 
  -2   9   3      240.38      287.60     27.20 o 
  -1   9   3       33.59       37.81     10.22 o 
   0   9   3       65.12       59.52     10.99 o 
   1   9   3      129.77      122.89     14.72 o 
  -2  -6   4      127.15      121.97     14.21 o 
   0  -6   4      127.45      141.67     18.81 o 
   1  -6   4      150.14      143.38     18.50 o 
   2  -6   4       10.85       17.61      6.59 o 
  -4  -5   4      130.48      130.52     16.84 o 
  -3  -5   4      271.19      259.44     21.50 o 
  -2  -5   4      110.95       94.57     11.74 o 
  -1  -5   4      422.12      435.23     41.17 o 
   0  -5   4       75.73       90.63     13.70 o 
   1  -5   4       61.80       61.69     11.18 o 
   2  -5   4      126.49      135.52     17.14 o 
   3  -5   4       16.42       34.98     11.07 o 
   4  -5   4       12.43       13.92      5.29 o 
  -5  -4   4      154.12      167.90     19.63 o 
  -4  -4   4        0.01        3.49      2.99 o 
  -3  -4   4      151.80      129.14     15.33 o 
  -2  -4   4      517.49      403.61     23.15 o 
  -1  -4   4        2.74        5.42      1.77 o 
   0  -4   4      275.25      278.12     14.01 o 
   1  -4   4      273.73      293.89     22.52 o 
   2  -4   4        2.40        1.65      0.97 o 
   3  -4   4       86.27       92.24     12.63 o 
   4  -4   4      330.49      316.78     24.78 o 
   5  -4   4       25.42       20.26      6.43 o 
  -5  -3   4       41.83       46.23      9.07 o 
  -4  -3   4      412.36      461.61     28.55 o 
  -3  -3   4      235.25      258.37     19.32 o 
  -2  -3   4      284.54      291.75     26.57 o 
  -1  -3   4      868.16      878.99     22.04 o 
   0  -3   4      253.07      283.67     11.83 o 
   1  -3   4      138.37      150.69      8.92 o 
   2  -3   4      322.50      404.24     23.98 o 
   3  -3   4       42.71       36.96      7.28 o 
   4  -3   4       28.41       25.60      6.35 o 
   5  -3   4       99.04       92.62     13.06 o 
   6  -3   4       57.31       46.43      9.90 o 
  -6  -2   4      316.87      357.12     27.23 o 
  -5  -2   4      352.31      334.72     24.99 o 
  -4  -2   4       29.01       32.13      6.95 o 
  -3  -2   4      390.05      407.61     23.09 o 
  -2  -2   4      775.91      847.26     22.04 o 
  -1  -2   4       17.08       19.70      3.00 o 
   0  -2   4      459.26      461.85     16.88 o 
   1  -2   4      254.69      281.94     35.08 o 
   2  -2   4        3.44        3.32      1.89 o 
   3  -2   4      128.86      122.00     11.85 o 
   4  -2   4     1194.36     1041.63     37.72 o 
   5  -2   4        0.23        7.39      4.27 o 
   6  -2   4      248.48      258.68     22.45 o 
  -6  -1   4       92.96      115.13     15.05 o 
  -5  -1   4       79.58      110.47     13.59 o 
  -4  -1   4      731.78      807.94     22.59 o 
  -3  -1   4       87.94       90.64      7.08 o 
  -2  -1   4      433.45      455.83     18.81 o 
  -1  -1   4     1412.63     1494.57     25.15 o 
   0  -1   4      918.79      968.82    155.80 o 
   1  -1   4      289.38      296.24     31.17 o 
   2  -1   4      879.60      707.41     25.49 o 
   3  -1   4      101.97       90.61      9.72 o 
   4  -1   4       37.29       40.17      6.98 o 
   5  -1   4      119.79      122.85     13.36 o 
   6  -1   4       73.96       68.76     10.60 o 
   7  -1   4       21.95       24.36      6.83 o 
  -6   0   4      522.12      523.89     32.26 o 
  -5   0   4      338.68      367.11     24.19 o 
  -4   0   4       15.35       19.85      3.67 o 
  -3   0   4      987.06     1043.69     23.75 o 
  -2   0   4     1064.93     1148.88     20.59 o 
  -1   0   4        0.11        0.25      0.70 o 
   0   0   4      613.92      657.81     14.67 o 
   1   0   4      131.90      100.62      6.58 o 
   2   0   4       51.33       51.26      6.26 o 
   3   0   4      285.08      254.07     15.77 o 
   4   0   4     2639.62     2998.91     59.17 o 
   5   0   4       83.55       84.25     10.90 o 
   6   0   4      300.85      301.83     22.37 o 
   7   0   4       45.26       31.04      8.12 o 
  -7   1   4      470.55      520.61     32.79 o 
  -6   1   4      203.91      208.44     19.60 o 
  -5   1   4      162.54      195.06     11.49 o 
  -4   1   4      866.91      894.46     28.24 o 
  -3   1   4       52.12       40.94      6.62 o 
  -2   1   4      481.51      575.59     60.01 o 
  -1   1   4     1587.15     1737.33    168.34 o 
   0   1   4      426.01      405.63     12.25 o 
   1   1   4      538.83      511.05     17.80 o 
   2   1   4     1788.35     1725.24     36.35 o 
   3   1   4      193.24      154.14     18.37 o 
   4   1   4       49.19       48.87      3.24 o 
   5   1   4      171.51      184.90     15.85 o 
   6   1   4       82.70       91.97     12.04 o 
   7   1   4       18.86       19.40      5.62 o 
  -7   2   4       13.77       18.17      5.61 o 
  -6   2   4      348.88      374.41     17.24 o 
  -5   2   4      329.12      371.90     21.26 o 
  -4   2   4       14.39       19.78      4.65 o 
  -3   2   4     1131.41     1070.89     18.62 o 
  -2   2   4     1053.27      933.90     21.23 o 
  -1   2   4      127.04      147.01     10.96 o 
   0   2   4      983.52      921.04     16.62 o 
   1   2   4      232.70      189.43      6.01 o 
   2   2   4      388.11      558.26     20.54 o 
   3   2   4      524.10      479.79     37.10 o 
   4   2   4     1443.16     1558.73     22.89 o 
   5   2   4      200.47      218.98     17.32 o 
   6   2   4      237.55      294.81     22.28 o 
   7   2   4      113.56      122.85     15.89 o 
  -7   3   4      444.42      409.11     29.67 o 
  -6   3   4      195.43      180.90     16.57 o 
  -5   3   4      265.37      277.48     20.79 o 
  -4   3   4     1041.03     1137.68     36.47 o 
  -3   3   4      126.45      113.60     10.66 o 
  -2   3   4      289.17      283.41     15.85 o 
  -1   3   4     1251.18     1380.86     87.65 o 
   0   3   4      138.22      146.55      6.30 o 
   1   3   4      591.80      606.40     31.51 o 
   2   3   4     1857.70     1919.25     36.74 o 
   3   3   4      208.00      208.57      7.18 o 
   4   3   4       95.70      105.92     10.74 o 
   5   3   4      270.80      304.77     12.99 o 
   6   3   4       88.50      159.71     17.60 o 
   7   3   4        7.24       20.26      7.58 o 
  -7   4   4        5.90        7.34      4.12 o 
  -6   4   4      281.49      260.36     20.99 o 
  -5   4   4      238.67      246.89     19.16 o 
  -4   4   4      139.63      138.37     13.46 o 
  -3   4   4      499.33      485.07     23.21 o 
  -2   4   4      900.35      828.85     28.97 o 
  -1   4   4      197.95      213.04     13.03 o 
   0   4   4     1876.67     2234.60     54.83 o 
   1   4   4      531.78      551.10     14.73 o 
   2   4   4      168.87      184.04      8.62 o 
   3   4   4      656.96      727.34     52.45 o 
   4   4   4      576.40      615.83     23.20 o 
   5   4   4       99.28      102.60     10.43 o 
   6   4   4      162.06      221.11     21.08 o 
   7   4   4      153.46      186.00     20.63 o 
  -6   5   4       80.66       68.50     11.12 o 
  -5   5   4      242.84      321.99     23.43 o 
  -4   5   4      555.26      489.64     26.21 o 
  -3   5   4      266.67      267.45     18.20 o 
  -2   5   4      310.68      299.51     18.67 o 
  -1   5   4      779.96      792.19     12.68 o 
   0   5   4       32.45       30.71      3.83 o 
   1   5   4      326.38      341.31     17.79 o 
   2   5   4     1012.28     1078.05     57.70 o 
   3   5   4      128.66      131.13     10.10 o 
   4   5   4      137.76      136.88     12.13 o 
   5   5   4      305.43      318.68     19.99 o 
   6   5   4       82.12       77.61     10.57 o 
  -5   6   4      114.24      101.64     12.99 o 
  -4   6   4      150.82      144.94     15.07 o 
  -3   6   4       75.98       70.18     10.21 o 
  -2   6   4      845.14      828.96     34.03 o 
  -1   6   4       48.30       49.33      8.11 o 
   0   6   4     1405.36     1584.75    138.35 o 
   1   6   4      474.36      560.79     62.14 o 
   2   6   4       27.62       32.94      9.13 o 
   3   6   4      505.31      458.78     22.72 o 
   4   6   4      189.88      187.57     15.07 o 
   5   6   4        4.95        2.52      1.80 o 
   6   6   4      129.36      120.06     13.90 o 
  -4   7   4      359.77      329.47     24.17 o 
  -3   7   4      233.56      203.98     18.54 o 
  -2   7   4      319.77      342.37     24.02 o 
  -1   7   4      436.46      503.39     29.43 o 
   0   7   4       17.86       22.00      8.32 o 
   1   7   4      128.14      137.80     16.64 o 
   2   7   4      557.58      505.86     39.42 o 
   3   7   4      141.22      101.78     12.56 o 
   4   7   4      105.10       86.15     11.02 o 
   5   7   4      214.38      199.76     17.99 o 
  -3   8   4       67.53       57.38     12.48 o 
  -2   8   4      489.45      522.45     32.78 o 
  -1   8   4        1.22       -3.44      3.44 o 
   0   8   4      664.71      802.80     62.14 o 
   1   8   4      243.01      290.25     22.14 o 
   2   8   4        0.34       -1.39      2.37 o 
   3   8   4      220.23      205.59     17.72 o 
   4   8   4      113.00       94.09     12.36 o 
  -2   9   4      226.27      226.05     24.12 o 
  -1   9   4      203.98      252.70     26.33 o 
   0   9   4       14.16       14.01      4.47 o 
   1   9   4       66.13       64.13     10.65 o 
   2   9   4      142.69      131.28     15.11 o 
  -1  -5   5       56.52       59.04     11.80 o 
   0  -5   5      305.68      315.41     26.14 o 
   1  -5   5        1.79        8.63      4.69 o 
   2  -5   5       37.64       33.13      8.58 o 
  -4  -4   5      165.84      142.63     17.02 o 
  -3  -4   5       99.71       89.39     12.41 o 
  -2  -4   5       61.75       53.50      8.75 o 
  -1  -4   5      114.96      167.71     61.84 o 
   0  -4   5       13.82       13.87      4.78 o 
   1  -4   5      273.22      291.14     24.04 o 
   2  -4   5      217.36      206.66     19.85 o 
   3  -4   5       14.85       16.70      5.69 o 
   4  -4   5      179.57      149.95     17.57 o 
  -5  -3   5        3.75        6.21      3.21 o 
  -4  -3   5      114.07      130.37     15.27 o 
  -3  -3   5      219.22      252.73     19.79 o 
  -2  -3   5      450.66      474.34     38.43 o 
  -1  -3   5      245.80      242.28     14.77 o 
   0  -3   5      664.40      727.68     35.05 o 
   1  -3   5       15.81       16.12      4.93 o 
   2  -3   5       92.82      103.37     12.82 o 
   3  -3   5      122.69      141.41     15.07 o 
   4  -3   5       11.75        8.27      4.03 o 
   5  -3   5       23.25       22.25      6.86 o 
  -5  -2   5      388.38      447.57     28.97 o 
  -4  -2   5      359.17      336.01     23.25 o 
  -3  -2   5       67.46       93.29     11.25 o 
  -2  -2   5       81.55       79.79      7.13 o 
  -1  -2   5      355.00      396.36     24.43 o 
   0  -2   5        1.39        3.31      1.34 o 
   1  -2   5      470.64      495.49     25.82 o 
   2  -2   5      432.89      388.86     22.56 o 
   3  -2   5        0.23        0.34      1.92 o 
   4  -2   5      255.42      245.97     19.78 o 
   5  -2   5      117.29      101.38     13.58 o 
   6  -2   5       11.80       10.97      5.36 o 
  -6  -1   5      332.83      352.84     26.70 o 
  -5  -1   5        2.52        4.41      3.21 o 
  -4  -1   5      137.69      163.54     15.68 o 
  -3  -1   5      522.63      568.25     18.61 o 
  -2  -1   5      492.09      523.68     14.28 o 
  -1  -1   5      643.93      672.37     47.44 o 
   0  -1   5     1261.95     1302.75     45.33 o 
   1  -1   5      323.83      313.34     38.25 o 
   2  -1   5      195.83      167.83     13.70 o 
   3  -1   5      190.42      145.52     13.47 o 
   4  -1   5       18.44       13.05      4.00 o 
   5  -1   5       33.94       42.40      8.50 o 
   6  -1   5      129.47      130.04     16.22 o 
  -6   0   5       30.37       31.82      8.32 o 
  -5   0   5      821.26      801.31     37.17 o 
  -4   0   5      374.28      427.91     17.37 o 
  -3   0   5        5.03        4.75      1.76 o 
  -2   0   5      310.34      345.51     13.03 o 
  -1   0   5      722.77      786.19     17.76 o 
   0   0   5       47.95       54.21      4.72 o 
   1   0   5      556.00      478.55     19.00 o 
   2   0   5      457.27      398.59     19.89 o 
   3   0   5        7.08        5.66      2.77 o 
   4   0   5      277.20      269.49     19.47 o 
   5   0   5      703.11      829.85     36.39 o 
   6   0   5        2.58        6.52      4.39 o 
  -6   1   5      501.05      511.47     31.41 o 
  -5   1   5       16.99       23.51      4.21 o 
  -4   1   5      162.71      208.17     17.62 o 
  -3   1   5      783.35      842.13     23.11 o 
  -2   1   5      185.98      206.75      8.70 o 
  -1   1   5     1033.21     1148.46     93.25 o 
   0   1   5     1757.61     1744.23     51.74 o 
   1   1   5      192.51      180.97      9.02 o 
   2   1   5      365.80      343.20     18.12 o 
   3   1   5      378.77      371.18     20.61 o 
   4   1   5       34.49       37.46      6.91 o 
   5   1   5       28.94       25.88      6.07 o 
   6   1   5      128.08      120.67     14.63 o 
  -6   2   5       33.66       30.28      4.85 o 
  -5   2   5      630.28      642.98     22.56 o 
  -4   2   5      386.71      421.17     23.18 o 
  -3   2   5        1.12       -0.35      1.09 o 
  -2   2   5      945.06     1090.73    111.00 o 
  -1   2   5      894.51      952.81    105.55 o 
   0   2   5       70.81       68.99      5.28 o 
   1   2   5      492.88      493.28     14.77 o 
   2   2   5      242.60      236.67      7.10 o 
   3   2   5       87.20      153.49     12.96 o 
   4   2   5      315.08      324.48     20.23 o 
   5   2   5     1017.84     1003.68     38.99 o 
   6   2   5       44.15       37.91      8.36 o 
   7   2   5      200.03      177.60     19.82 o 
  -6   3   5      623.80      614.67     24.01 o 
  -5   3   5       68.13       85.29     11.13 o 
  -4   3   5      291.36      249.28     18.88 o 
  -3   3   5     1059.05     1117.98     35.89 o 
  -2   3   5       63.76       24.12      5.06 o 
  -1   3   5      649.49      624.43     40.97 o 
   0   3   5     1515.05     1433.51     22.57 o 
   1   3   5      170.40      174.10     13.35 o 
   2   3   5      526.07      573.99     26.64 o 
   3   3   5      665.54      704.69     14.76 o 
   4   3   5       52.46       53.64      6.35 o 
   5   3   5       22.91       22.87      5.74 o 
   6   3   5      125.59      161.04     17.97 o 
  -6   4   5       34.38       23.93      6.18 o 
  -5   4   5      442.65      465.71     27.21 o 
  -4   4   5      288.88      298.91     20.50 o 
  -3   4   5        6.54        9.58      2.70 o 
  -2   4   5     1255.95     1200.27     37.24 o 
  -1   4   5      645.60      611.36     12.43 o 
   0   4   5        8.08        9.43      1.93 o 
   1   4   5      575.33      653.05     21.60 o 
   2   4   5      156.14      155.61      6.91 o 
   3   4   5       19.36       23.32      2.73 o 
   4   4   5      368.10      389.52     14.07 o 
   5   4   5      876.33     1086.13     43.68 o 
   6   4   5      187.95      217.65     22.15 o 
  -6   5   5      541.67      520.90     32.73 o 
  -5   5   5       86.27       77.71     11.41 o 
  -4   5   5      386.43      314.39     22.10 o 
  -3   5   5      587.27      529.76     27.15 o 
  -2   5   5       11.52        8.90      2.98 o 
  -1   5   5      301.20      304.82     19.48 o 
   0   5   5      936.74     1017.65     38.75 o 
   1   5   5       66.06       68.54      4.55 o 
   2   5   5      482.13      503.55     13.12 o 
   3   5   5      683.66      754.24     37.26 o 
   4   5   5       45.42       53.49      5.84 o 
   5   5   5       31.05       40.75      5.61 o 
   6   5   5      132.69      183.80     21.01 o 
  -5   6   5      251.21      193.67     18.93 o 
  -4   6   5      180.08      162.43     16.40 o 
  -3   6   5       65.84       69.03     10.23 o 
  -2   6   5      704.09      735.34     32.90 o 
  -1   6   5      623.63      714.48     33.15 o 
   0   6   5        6.26        8.47      2.59 o 
   1   6   5      603.12      659.23     40.91 o 
   2   6   5      165.33      180.57     23.90 o 
   3   6   5       43.48       53.06      9.38 o 
   4   6   5      384.31      389.06     22.29 o 
   5   6   5      382.10      371.45     22.96 o 
  -4   7   5      266.58      231.14     20.45 o 
  -3   7   5      332.27      293.94     22.79 o 
  -2   7   5       35.32       37.92      8.04 o 
  -1   7   5      178.72      179.75     18.14 o 
   0   7   5      493.02      522.54     41.59 o 
   1   7   5       13.69       10.23      4.24 o 
   2   7   5      273.16      289.57     15.44 o 
   3   7   5      404.49      435.97     24.78 o 
   4   7   5       23.28       43.24      8.80 o 
   5   7   5       42.88       34.78      7.37 o 
  -3   8   5      117.13      115.02     15.56 o 
  -2   8   5      323.02      361.85     28.76 o 
  -1   8   5      251.92      285.64     25.01 o 
   0   8   5        5.22        7.55      2.78 o 
   1   8   5      582.92      690.90     86.83 o 
   2   8   5      117.78      137.59     14.63 o 
   3   8   5       16.94       15.73      5.16 o 
   4   8   5      293.89      246.68     20.63 o 
  -2   9   5       47.68       60.69     12.48 o 
  -1   9   5      143.77      186.27     22.63 o 
   0   9   5      218.92      229.52     17.99 o 
   1   9   5       13.93        3.52      3.30 o 
   2   9   5      126.03      118.95     14.86 o 
  -1  -4   6      137.57      171.95     19.43 o 
   0  -4   6       46.85      101.17     14.97 o 
   1  -4   6       16.00       14.80      5.77 o 
  -4  -3   6       26.89       28.41      7.03 o 
  -3  -3   6      153.90      154.42     15.59 o 
  -2  -3   6      241.43      244.22     31.78 o 
  -1  -3   6      104.00      119.61     15.50 o 
   0  -3   6      112.31      113.85     15.08 o 
   1  -3   6      293.46      266.76     21.99 o 
   2  -3   6        1.89       -0.73      3.77 o 
   3  -3   6       49.16       41.83      8.84 o 
  -4  -2   6      327.89      337.34     23.68 o 
  -3  -2   6      263.07      218.94     18.03 o 
  -2  -2   6      250.71      250.02     38.75 o 
  -1  -2   6      112.34      125.08      8.75 o 
   0  -2   6      104.48      102.94     13.37 o 
   1  -2   6       23.28       17.87      5.05 o 
   2  -2   6      474.42      396.22     24.68 o 
   3  -2   6      171.01      157.34     15.81 o 
   4  -2   6       10.29        6.03      2.63 o 
  -5  -1   6      274.91      282.65     22.58 o 
  -4  -1   6        5.09        6.73      3.46 o 
  -3  -1   6      264.43      277.24     13.55 o 
  -2  -1   6      397.93      448.26     17.93 o 
  -1  -1   6      388.60      386.29     35.26 o 
   0  -1   6      382.67      391.89     23.78 o 
   1  -1   6      592.73      546.57     27.84 o 
   2  -1   6       69.34       83.08     10.90 o 
   3  -1   6       81.74       84.40     11.11 o 
   4  -1   6      133.96      135.95     15.17 o 
   5  -1   6        7.96        7.47      4.05 o 
  -5   0   6       15.12       15.34      5.78 o 
  -4   0   6      834.38      849.11     29.23 o 
  -3   0   6      255.05      288.09     25.28 o 
  -2   0   6      304.16      332.92     11.97 o 
  -1   0   6       51.29       57.54      4.67 o 
   0   0   6      261.45      262.25     10.13 o 
   1   0   6        1.44        2.92      2.13 o 
   2   0   6      773.16      620.32     27.42 o 
   3   0   6      347.34      313.24     20.92 o 
   4   0   6        0.56        1.29      0.34 o 
   5   0   6      294.42      310.00     23.85 o 
   6   0   6       36.93       28.68      8.05 o 
  -5   1   6      357.98      443.94     27.83 o 
  -4   1   6        2.17        0.63      2.09 o 
  -3   1   6      273.53      317.08     15.09 o 
  -2   1   6      643.01      680.97     43.24 o 
  -1   1   6      554.91      592.00     15.07 o 
   0   1   6      978.29      942.18     16.87 o 
   1   1   6      971.46      932.06     36.70 o 
   2   1   6        1.51        5.67      2.58 o 
   3   1   6      123.43      131.88     13.09 o 
   4   1   6      129.27      148.10     15.12 o 
   5   1   6        8.41       12.67      4.75 o 
   6   1   6       52.26       63.89     11.39 o 
  -6   2   6      127.49      133.51     16.73 o 
  -5   2   6       28.93       38.22      5.99 o 
  -4   2   6      878.04      875.29     26.78 o 
  -3   2   6      305.65      317.84     21.80 o 
  -2   2   6      152.37      184.36     23.16 o 
  -1   2   6       88.09      103.91      7.68 o 
   0   2   6      517.28      490.79     15.92 o 
   1   2   6       26.02       24.64      3.59 o 
   2   2   6      743.08      688.00     22.42 o 
   3   2   6      383.43      417.58     23.34 o 
   4   2   6      131.77      204.98     17.96 o 
   5   2   6      291.30      313.00     22.71 o 
   6   2   6      110.55      111.34     14.94 o 
  -6   3   6       76.91       64.47      7.91 o 
  -5   3   6      451.62      441.72     27.10 o 
  -4   3   6        2.80        1.72      0.61 o 
  -3   3   6      293.96      242.66     18.40 o 
  -2   3   6     1028.56     1236.03    136.10 o 
  -1   3   6      258.40      250.28     21.51 o 
   0   3   6     1261.78     1130.53     22.93 o 
   1   3   6     1131.66     1108.06     24.61 o 
   2   3   6       13.50       14.79      3.59 o 
   3   3   6      193.63      212.78     16.36 o 
   4   3   6      154.29      166.53     15.44 o 
   5   3   6       12.55       13.71      5.02 o 
   6   3   6       36.52       39.09      8.78 o 
  -6   4   6       31.71       27.38      7.27 o 
  -5   4   6       46.09       48.59      9.29 o 
  -4   4   6      824.12      819.39     36.00 o 
  -3   4   6      260.46      264.28     19.37 o 
  -2   4   6       41.19       48.15      7.82 o 
  -1   4   6      370.19      379.18     13.44 o 
   0   4   6      589.05      549.41     15.31 o 
   1   4   6       77.08       83.07      8.97 o 
   2   4   6      571.84      631.35     32.45 o 
   3   4   6      228.01      238.80      9.13 o 
   4   4   6       44.38       51.25      8.66 o 
   5   4   6      218.58      236.06     20.72 o 
   6   4   6      292.12      314.56     26.64 o 
  -5   5   6      512.98      474.09     29.84 o 
  -4   5   6        5.07        8.85      3.62 o 
  -3   5   6      246.05      218.82     18.24 o 
  -2   5   6      612.30      542.90     28.17 o 
  -1   5   6       32.28       31.03      6.99 o 
   0   5   6      839.92      771.44     23.15 o 
   1   5   6      844.97      923.83     25.71 o 
   2   5   6       14.60       15.97      2.47 o 
   3   5   6      255.49      261.47     10.10 o 
   4   5   6      201.23      200.89     17.72 o 
   5   5   6       15.24       19.93      6.89 o 
   6   5   6       17.69       35.15     10.19 o 
  -5   6   6       37.92       27.70      6.62 o 
  -4   6   6      501.54      437.88     28.01 o 
  -3   6   6      156.02      180.83     17.28 o 
  -2   6   6       21.57       28.13      6.65 o 
  -1   6   6      654.10      739.96     34.81 o 
   0   6   6      587.18      733.19     35.36 o 
   1   6   6       53.68       60.38      5.98 o 
   2   6   6      284.68      289.78     15.30 o 
   3   6   6      105.10      119.25      7.64 o 
   4   6   6        8.39        7.58      3.66 o 
   5   6   6      169.94      177.94     20.07 o 
  -4   7   6        7.16        4.31      0.60 o 
  -3   7   6      183.43      181.51     18.24 o 
  -2   7   6      377.14      351.97     25.76 o 
  -1   7   6        0.94        2.49      1.04 o 
   0   7   6      339.76      391.63     27.81 o 
   1   7   6      473.66      551.89     32.37 o 
   2   7   6        4.73        3.13      0.50 o 
   3   7   6      231.69      222.87     12.70 o 
   4   7   6      187.23      209.94     14.59 o 
   5   7   6       10.37       25.05      8.14 o 
  -3   8   6       84.33       86.32     13.00 o 
  -2   8   6       48.03       54.95     11.52 o 
  -1   8   6      534.01      613.12     38.14 o 
   0   8   6      125.07      153.95     19.25 o 
   1   8   6        8.61        9.68      3.07 o 
   2   8   6      219.62      214.25     18.73 o 
   3   8   6       57.18       64.35     10.16 o 
   4   8   6        1.68       -0.84      2.75 o 
  -1   9   6        0.75        4.20      3.58 o 
   0   9   6      123.33      158.84     20.82 o 
   1   9   6      228.46      224.28     20.28 o 
  -1  -3   7      262.34      280.28     24.87 o 
   0  -3   7        0.23       -0.94      0.94 o 
  -2  -2   7       41.48      104.02     17.35 o 
  -1  -2   7       37.55       36.85      8.93 o 
   0  -2   7      272.41      278.47     22.96 o 
   1  -2   7       93.50      104.23     13.96 o 
   2  -2   7        0.41        0.43      2.45 o 
   3  -2   7      174.11      148.63     16.75 o 
  -4  -1   7      313.37      291.62     21.98 o 
  -3  -1   7       40.14       38.94      7.47 o 
  -2  -1   7      262.24      257.30     18.65 o 
  -1  -1   7      428.51      474.48     29.07 o 
   0  -1   7        6.75        6.29      3.25 o 
   1  -1   7      138.34      127.26     14.38 o 
   2  -1   7      184.33      165.65     16.70 o 
   3  -1   7       39.40       48.83      9.47 o 
   4  -1   7       73.23       71.35     12.12 o 
  -5   0   7      149.65      165.47     17.85 o 
  -4   0   7       51.71       51.32      9.32 o 
  -3   0   7      518.35      521.00     40.86 o 
  -2   0   7       87.74       93.98      6.78 o 
  -1   0   7      209.71      243.33     16.15 o 
   0   0   7      255.10      285.76     20.32 o 
   1   0   7      110.10       99.09     11.64 o 
   2   0   7        3.90        1.79      2.58 o 
   3   0   7      476.12      433.72     26.71 o 
   4   0   7       64.73       64.22     10.94 o 
   5   0   7        7.07       10.54      4.17 o 
  -5   1   7      202.63      222.02     20.47 o 
  -4   1   7      345.20      400.27     26.89 o 
  -3   1   7       12.81        9.73      2.71 o 
  -2   1   7      472.23      525.37     18.59 o 
  -1   1   7      549.69      571.86     15.37 o 
   0   1   7       96.98      101.21      8.51 o 
   1   1   7      329.68      309.62     19.89 o 
   2   1   7      324.15      303.93     20.70 o 
   3   1   7        9.45        8.19      3.86 o 
   4   1   7       81.95       87.75     12.26 o 
   5   1   7      134.20      132.39     16.20 o 
  -5   2   7      278.39      325.01     18.03 o 
  -4   2   7       57.92       62.42      7.46 o 
  -3   2   7      630.88      671.18     24.36 o 
  -2   2   7      122.74      129.44      8.31 o 
  -1   2   7      399.41      429.00     33.15 o 
   0   2   7       77.22       82.07      7.25 o 
   1   2   7      183.14      172.59     12.76 o 
   2   2   7        1.04        1.07      1.13 o 
   3   2   7      801.07      794.47     35.94 o 
   4   2   7      128.70      138.71     15.54 o 
   5   2   7       88.28      147.70     17.00 o 
  -5   3   7      219.51      193.91     14.20 o 
  -4   3   7      309.99      303.53     23.79 o 
  -3   3   7        1.12        4.40      3.68 o 
  -2   3   7      456.25      456.13     27.46 o 
  -1   3   7      840.72     1000.46     81.14 o 
   0   3   7      216.38      188.67     10.48 o 
   1   3   7      716.35      701.50     21.22 o 
   2   3   7      439.75      444.72     40.66 o 
   3   3   7        8.22        5.64      2.72 o 
   4   3   7       73.40       82.67     11.80 o 
   5   3   7      101.54      100.57     13.88 o 
  -5   4   7      136.68      126.39     16.00 o 
  -4   4   7       72.71       71.29     11.44 o 
  -3   4   7      819.32      729.13     35.05 o 
  -2   4   7      120.82      114.09     13.81 o 
  -1   4   7      299.14      283.82     21.20 o 
   0   4   7       22.54       15.21      4.97 o 
   1   4   7      332.94      339.28     32.97 o 
   2   4   7       17.74       22.39      4.08 o 
   3   4   7      810.04      862.83     25.26 o 
   4   4   7      134.87      164.97     16.39 o 
   5   4   7       21.03       17.91      6.05 o 
  -5   5   7      146.62      122.97     16.01 o 
  -4   5   7      284.12      303.77     24.15 o 
  -3   5   7       11.32        5.89      2.87 o 
  -2   5   7      380.36      304.62     22.57 o 
  -1   5   7      570.22      519.98     29.59 o 
   0   5   7      127.64      127.37     14.65 o 
   1   5   7      946.00      929.98     24.84 o 
   2   5   7      428.02      448.26     18.16 o 
   3   5   7        2.24        5.47      2.46 o 
   4   5   7       75.81       83.45     11.57 o 
   5   5   7       75.90       83.41     12.82 o 
  -4   6   7       69.36       52.60      9.79 o 
  -3   6   7      724.53      654.07     34.95 o 
  -2   6   7       78.14       84.50     12.06 o 
  -1   6   7      116.32      145.73     16.31 o 
   0   6   7       61.10       80.90     12.30 o 
   1   6   7      482.88      529.80     32.88 o 
   2   6   7       62.03       70.37     13.89 o 
   3   6   7      427.85      430.77     32.05 o 
   4   6   7       81.45       88.88     12.30 o 
   5   6   7       46.54       49.60     10.64 o 
  -3   7   7        6.84        3.18      2.57 o 
  -2   7   7      145.34      190.76     19.59 o 
  -1   7   7      401.61      447.64     30.56 o 
   0   7   7       17.86       17.18      6.67 o 
   1   7   7      678.87      761.15     42.15 o 
   2   7   7      282.60      289.86     26.70 o 
   3   7   7        0.85        0.90      1.79 o 
   4   7   7       83.29       72.20     11.39 o 
  -2   8   7       33.27       58.74     11.83 o 
  -1   8   7       72.04       72.00     13.98 o 
   0   8   7      167.86      190.45     22.28 o 
   1   8   7      227.27      279.91     28.91 o 
   2   8   7       65.42       66.48     10.84 o 
   3   8   7      181.39      171.97     17.02 o 
  -2  -1   8        4.89        4.20      3.73 o 
  -1  -1   8      109.02       99.19     13.71 o 
   0  -1   8      230.41      212.13     20.10 o 
   1  -1   8        3.00        0.31      1.34 o 
   2  -1   8      142.57      120.59     15.05 o 
  -3   0   8       92.45       89.33     12.99 o 
  -2   0   8      323.03      371.62     26.99 o 
  -1   0   8       18.10       17.79      5.91 o 
   0   0   8       21.06       26.79      6.59 o 
   1   0   8      355.58      347.04     24.22 o 
   2   0   8      117.67      126.89     14.92 o 
   3   0   8       28.82       36.74      8.41 o 
  -4   1   8      111.68      108.97     10.19 o 
  -3   1   8      488.22      501.94     20.92 o 
  -2   1   8       15.83       19.77      4.14 o 
  -1   1   8      312.52      340.33     16.84 o 
   0   1   8      394.10      381.57     23.99 o 
   1   1   8       11.80       15.77      5.08 o 
   2   1   8      132.55      133.74     15.01 o 
   3   1   8      103.30      100.08     14.16 o 
   4   1   8        0.05        0.56      1.31 o 
  -4   2   8      105.27      107.70     10.52 o 
  -3   2   8      113.44      113.37     10.24 o 
  -2   2   8      298.32      308.54     15.79 o 
  -1   2   8       29.80       26.22      6.33 o 
   0   2   8      104.66       95.61      8.37 o 
   1   2   8      431.58      434.24     18.19 o 
   2   2   8       84.88       81.98     11.74 o 
   3   2   8       12.45       15.19      5.02 o 
   4   2   8      243.76      253.64     22.69 o 
  -4   3   8      218.24      209.39     14.73 o 
  -3   3   8      445.17      448.28     20.72 o 
  -2   3   8        6.34       -0.24      4.03 o 
  -1   3   8      566.87      575.08     33.21 o 
   0   3   8      627.42      669.83     27.53 o 
   1   3   8        0.13        0.10      1.02 o 
   2   3   8      169.31      152.72     11.12 o 
   3   3   8      148.98      153.06     16.69 o 
   4   3   8        5.29        4.74      3.08 o 
  -4   4   8      124.31      112.03     15.34 o 
  -3   4   8      122.72      122.52     15.67 o 
  -2   4   8      387.45      335.99     25.41 o 
  -1   4   8       40.70       41.01      8.75 o 
   0   4   8      246.74      249.40     21.66 o 
   1   4   8      186.65      181.21     13.00 o 
   2   4   8       80.15       78.60      7.89 o 
   3   4   8        7.03        4.34      3.33 o 
   4   4   8      464.15      414.11     27.74 o 
   5   4   8       25.94       21.65      7.00 o 
  -4   5   8      238.97      218.76     21.82 o 
  -3   5   8      285.16      248.10     22.93 o 
  -2   5   8       31.44       44.83      9.93 o 
  -1   5   8      553.11      511.95     32.16 o 
   0   5   8      369.43      328.33     25.55 o 
   1   5   8       15.26       20.89      6.49 o 
   2   5   8      303.30      291.14     15.64 o 
   3   5   8      167.42      142.48     11.12 o 
   4   5   8        9.64        9.77      3.10 o 
  -3   6   8      119.74      114.94     15.45 o 
  -2   6   8      453.27      413.13     29.31 o 
  -1   6   8       32.36       41.84      9.02 o 
   0   6   8      244.44      233.85     22.35 o 
   1   6   8       27.15       40.50      9.68 o 
   2   6   8      190.58      203.72     21.93 o 
   3   6   8       15.58       18.28      4.60 o 
   4   6   8      458.06      397.46     26.71 o 
  -2   7   8       10.49        8.71      3.90 o 
  -1   7   8      313.46      302.47     26.69 o 
   0   7   8      269.92      282.76     26.64 o 
   1   7   8       19.45       18.25      6.87 o 
   2   7   8      418.79      371.69     31.71 o 
  -1   8   8       11.55       18.44      6.59 o 
   0   8   8      133.77      136.60     19.54 o 
   1   8   8        8.58       16.61      7.02 o 
   0   0   9       18.33       10.78      3.93 o 
   1   0   9       44.48       35.05      8.33 o 
  -2   1   9      353.57      321.35     26.13 o 
   0   1   9       97.34      103.87     13.51 o 
   1   1   9      119.94      101.96     13.47 o 
   2   1   9        0.09        6.47      4.85 o 
  -2   2   9      105.91       99.45     14.93 o 
  -1   2   9      256.59      267.78     23.63 o 
   0   2   9        9.54        4.47      2.33 o 
   1   2   9       35.49       32.70      7.23 o 
   2   2   9      236.54      206.19     19.80 o 
   3   2   9       93.83       93.53     14.20 o 
  -3   3   9      119.87       85.17      9.98 o 
  -2   3   9      523.56      505.91     33.87 o 
  -1   3   9        2.72        2.86      3.15 o 
   0   3   9      216.33      207.44     20.47 o 
   1   3   9      311.80      324.36     16.60 o 
   2   3   9       17.44       21.75      6.79 o 
   3   3   9      144.19      145.70     17.30 o 
  -2   4   9      113.11       89.97     14.08 o 
  -1   4   9      217.62      195.07     21.00 o 
   0   4   9        7.97        5.47      3.74 o 
   1   4   9       57.28       61.37     10.98 o 
   2   4   9      380.39      343.50     17.77 o 
   3   4   9       45.84       35.33      8.53 o 
  -2   5   9      460.33      452.74     32.50 o 
  -1   5   9       31.71       37.94      9.12 o 
   0   5   9      383.72      359.98     28.42 o 
   1   5   9      217.17      210.75     21.64 o 
   2   5   9       19.79       16.43      6.76 o 
   3   5   9       92.71       81.13      9.03 o 
  -1   6   9      188.04      156.62     19.33 o 
   0   6   9       11.00       11.86      5.36 o 
   1   6   9      110.99      110.14     16.09 o 
   2   6   9      234.02      229.91     23.99 o 
   3   6   9       16.98      140.40     19.21 o 
   0   7   9      396.63      341.53     30.65 o 
   1   7   9      144.90      128.75     19.00 o 
                                                 
